# Supplementary material for: Development and Validation of a Simple-to-Use Nomogram of In-Hospital Heart Failure in Patients with Acute Myocardial Infarction
Source: J Clin Med. 2025 Dec 26;15(1):194. doi: 10.3390/jcm15010194 (PMC12786484; doi:10.3390/jcm15010194)
Supplement: Supplementary file 1 [file jcm-15-00194-s001.zip]

Archive with 1 entries (1 files):
- jcm-3965031-supplementary.pdf
